# Supplementary material for: Anteroposterior patterning of the zebrafish ear through Fgf- and Hh-dependent regulation of hmx3a expression
Source: PLoS Genet. 2019 Apr 25;15(4):e1008051. doi: 10.1371/journal.pgen.1008051 (PMC6504108; doi:10.1371/journal.pgen.1008051)
Supplement: S1 Data — (XLSX) [file pgen.1008051.s016.xlsx]

## Sheet: S7 Fig E
Sibling	smohi1640Tg/hi1640Tg	Vehicle-only control	100 µM cyclopamine	Sibling	smohi1640Tg/hi1640Tg	Vehicle-only control	100 µM cyclopamine
51.1315	67.1134	44.1576	89.0193	49.0458	59.9772	54.4909	58.1451
49.1156	61.5556	52.7258	71.9862	42.4367	50.906	44.8218	57.3959
45.7485	71.2213	54.7796	64.1989	51.0403	89.3365	33.727	49.6425
44.4839	65.9928	53.3433	63.3739	47.9134	89.8594	33.1382	54.928
65.4135	67.522	75.309	81.8107	46.5785	68.4584	42.3529	50.8762
55.4837	67.0716	70.7804	69.5853	42.2708	73.1419	46.1937	57.2667
55.3068	95.3264	50.5108	90.1187	50.3661	74.278	47.6867	47.2789
54.2641	75.005	40.8144	53.5652	43.4424	66.2613	48.8058	55.8654
56.5721	53.2251	57.5699	74.5841	40.0465	73.7549	48.3072	56.6667
55.7415	62.3451	54.0245	89.695	41.9851	53.5791	48.166	49.7614
51.6313	79.7016	56.5007	81.3795	47.5126	87.1785	51.405	48.6209
49.2899	66.9157	54.8532	66.6511	47.4078	71.6921	45.9556	45.5231
42.3371	65.1274	51.3062	65.2006	43.5352	58.0134	44.8971	77.1925
52.0748	85.8178	62.7718	69.9959	46.3349	93.5495	42.5273	45.4248
50.5132	100	63.2437	78.398	47.1186	82.9356	39.4191	51.5206
48.108	88.6763	43.1477	89.6135	49.4287	88.6573	36.2272	46.7414
			66.5099				53.6077
			71.7676				50.5876
							60.3019
							65.2986

## Sheet: S12 Fig I
	N	S1	S2	S3
8-9 hpf 1 hr at 39°C	22.2222	50	16.6667	11.1111
10-11 hpf 1 hr at 39°C	28.7671	1.36986	39.726	30.137
10-11 hpf 2 hr at 39°C	20	0	26.6667	53.3333
14-15 hpf 1 hr at 39°C	100	0	0	0
14-15 hpf 2 hr at 39°C	100	0	0	0
